# Supplementary material for: Four new species of the genus Lyroda Say (Hymenoptera, Crabronidae) from China, with a key to Chinese species
Source: Zookeys. 2026 May 15;1279:311–26. doi: 10.3897/zookeys.1279.187068 (PMC13197813; doi:10.3897/zookeys.1279.187068)
Supplement: XML Treatment for Lyroda [file zookeys.1279.187068-treatment1.xml]

<!DOCTYPE tp:taxon-treatment
  PUBLIC "-//TaxonX//DTD Taxonomic Treatment Publishing DTD v0 20100105//EN" "tax-treatment-NSO.dtd">
<tp:taxon-treatment xmlns:tp="http://www.plazi.org/taxpub"><tp:treatment-meta><kwd-group><label>Taxon classification</label><kwd>
                <named-content content-type="kingdom">Animalia</named-content>
              </kwd><kwd>
                <named-content content-type="order">Hymenoptera</named-content>
              </kwd><kwd>
                <named-content content-type="family">Crabronidae</named-content>
              </kwd></kwd-group><mixed-citation publication-type="journal"><person-group><name><surname>Li</surname><given-names>Chengfang</given-names></name><name><surname>Li</surname><given-names>Qiang</given-names></name><name><surname>Ma</surname><given-names>Li</given-names></name></person-group><article-title>Four new species of the genus <italic><tp:taxon-name><tp:taxon-name-part taxon-name-part-type="genus" reg="Lyroda">Lyroda</tp:taxon-name-part></tp:taxon-name> Say</italic> (<tp:taxon-name><tp:taxon-name-part taxon-name-part-type="order" reg="Hymenoptera">Hymenoptera</tp:taxon-name-part></tp:taxon-name>, <tp:taxon-name><tp:taxon-name-part taxon-name-part-type="family" reg="Crabronidae">Crabronidae</tp:taxon-name-part></tp:taxon-name>) from China, with a key to Chinese species</article-title><source>Zookeys</source><day>15</day><month>05</month><year>2026</year><volume>1279</volume><fpage>311</fpage><lpage>326</lpage><pub-id pub-id-type="doi">10.3897/zookeys.1279.187068</pub-id></mixed-citation></tp:treatment-meta><tp:nomenclature><label>Genus</label><tp:taxon-name><object-id xmlns:xlink="http://www.w3.org/1999/xlink" content-type="arpha" xlink:type="simple">2C0120E2-1C89-57D9-B000-B53BB843EF6C</object-id>
                    		<tp:taxon-name-part taxon-name-part-type="genus" reg="Lyroda">Lyroda</tp:taxon-name-part>
                    	</tp:taxon-name><tp:taxon-authority>Say, 1837</tp:taxon-authority></tp:nomenclature><tp:treatment-sec sec-type="Type species"><title>Type species.</title><p><italic><tp:taxon-name><tp:taxon-name-part taxon-name-part-type="genus" reg="Lyroda">Lyroda</tp:taxon-name-part> <tp:taxon-name-part taxon-name-part-type="species" reg="subita">subita</tp:taxon-name-part></tp:taxon-name></italic> Say: 1837, subsequently designated by Patton, 1880.</p></tp:treatment-sec><tp:treatment-sec sec-type="Diagnosis"><title>Diagnosis.</title><p>The main diagnostic characteristics of the genus <italic><tp:taxon-name><tp:taxon-name-part taxon-name-part-type="genus" reg="Lyroda">Lyroda</tp:taxon-name-part></tp:taxon-name></italic> include inner orbits of compound eyes parallel, converging medially in upper part in few species; female clypeus with two or more lateral teeth on anterior margin, male clypeus with anterior margin usually truncate or with a median quadrangular tooth; inner margin of mandible with two sub-basal teeth in female, and edentate in male; outer-ventral margin of mandible with notch or angle in both sexes; forewing with three submarginal cells (except <italic><tp:taxon-name><tp:taxon-name-part taxon-name-part-type="genus" reg="Lyroda">L.</tp:taxon-name-part> <tp:taxon-name-part taxon-name-part-type="species" reg="errans">errans</tp:taxon-name-part></tp:taxon-name></italic> (R. Turner, 1936)) with two submarginal cells), second submarginal cell trapezoidal, sessile, bounded by 4–6 veins; marginal cell of forewing truncate apically; pronotum with three tuberculate projections; propodeum elongate, dorsal enclosure delimiting groove inconspicuous, usually with median carina, some species with lateral carinae; fore tarsi of both sexes with conspicuous rake-like structure; gaster sessile (except very rarely with fleshy stem); and both sexes with pygidial plate on apical gastral tergum.</p></tp:treatment-sec></tp:taxon-treatment>
