# Supplementary material for: Four new species of the genus Lyroda Say (Hymenoptera, Crabronidae) from China, with a key to Chinese species
Source: Zookeys. 2026 May 15;1279:311–26. doi: 10.3897/zookeys.1279.187068 (PMC13197813; doi:10.3897/zookeys.1279.187068)
Supplement: XML Treatment for Lyroda multidentis [file zookeys.1279.187068-treatment2.xml]

<!DOCTYPE tp:taxon-treatment
  PUBLIC "-//TaxonX//DTD Taxonomic Treatment Publishing DTD v0 20100105//EN" "tax-treatment-NSO.dtd">
<tp:taxon-treatment xmlns:tp="http://www.plazi.org/taxpub"><tp:treatment-meta><kwd-group><label>Taxon classification</label><kwd>
                <named-content content-type="kingdom">Animalia</named-content>
              </kwd><kwd>
                <named-content content-type="order">Hymenoptera</named-content>
              </kwd><kwd>
                <named-content content-type="family">Crabronidae</named-content>
              </kwd></kwd-group><mixed-citation publication-type="journal"><person-group><name><surname>Li</surname><given-names>Chengfang</given-names></name><name><surname>Li</surname><given-names>Qiang</given-names></name><name><surname>Ma</surname><given-names>Li</given-names></name></person-group><article-title>Four new species of the genus <italic><tp:taxon-name><tp:taxon-name-part taxon-name-part-type="genus" reg="Lyroda">Lyroda</tp:taxon-name-part></tp:taxon-name> Say</italic> (<tp:taxon-name><tp:taxon-name-part taxon-name-part-type="order" reg="Hymenoptera">Hymenoptera</tp:taxon-name-part></tp:taxon-name>, <tp:taxon-name><tp:taxon-name-part taxon-name-part-type="family" reg="Crabronidae">Crabronidae</tp:taxon-name-part></tp:taxon-name>) from China, with a key to Chinese species</article-title><source>Zookeys</source><day>15</day><month>05</month><year>2026</year><volume>1279</volume><fpage>311</fpage><lpage>326</lpage><pub-id pub-id-type="doi">10.3897/zookeys.1279.187068</pub-id></mixed-citation></tp:treatment-meta><tp:nomenclature><tp:taxon-name><object-id xmlns:xlink="http://www.w3.org/1999/xlink" content-type="arpha" xlink:type="simple">4EF5AE46-4E63-5CAA-87EA-9151D0388EFB</object-id>
                    		<tp:taxon-name-part taxon-name-part-type="genus" reg="Lyroda">Lyroda</tp:taxon-name-part> <tp:taxon-name-part taxon-name-part-type="species" reg="multidentis">multidentis</tp:taxon-name-part>
                    	
                    		<object-id xmlns:xlink="http://www.w3.org/1999/xlink" content-type="zoobank" xlink:type="simple">https://zoobank.org/6769DF02-3B20-4CE5-B126-9CAFF9E3265F</object-id>
                    	</tp:taxon-name><tp:taxon-authority>Li &amp; Li</tp:taxon-authority><tp:taxon-status xmlns:xlink="http://www.w3.org/1999/xlink" xlink:type="simple">sp. nov.</tp:taxon-status><xref ref-type="fig" rid="F1">Fig. 1</xref></tp:nomenclature><tp:treatment-sec sec-type="Type material"><title>Type material.</title><p><bold><italic>Holotype</italic>. China</bold> • ♀; Yunnan, Xishuangbanna Tropical Botanical Garden, Rubber Plantation; <named-content xmlns:xlink="http://www.w3.org/1999/xlink" content-type="dwc:verbatimCoordinates" xlink:type="simple">21°55'N, 101°15'E</named-content>; 31.V–3.VII.2019; 550 m elev.; coll. Ling Zhao; Malaise trap (<abbrev xmlns:xlink="http://www.w3.org/1999/xlink" content-type="institution" xlink:title="Insect Collection of Yunnan Agricultural University, Kunming, P. R. China" xlink:type="simple">YNAU</abbrev>). <bold><italic>Paratypes</italic></bold>. • 2♀♀; same location as holotype, 18.VII–20.VIII.2018 (1♀); 14.VII–14.VIII.2018 (1♀); <bold>China</bold> • 4♀♀; Yunnan, Jinghong City, Menghai County, Guanggang Village, Farmland 1; <named-content xmlns:xlink="http://www.w3.org/1999/xlink" content-type="dwc:verbatimCoordinates" xlink:type="simple">21°49'N, 100°29'E</named-content>; 24.VIII–23.IX.2019 (2♀♀); 15.VIII–15.IX.2020 (2♀♀); 1580 m elev.; coll. Ling Zhao; Malaise trap (<abbrev xmlns:xlink="http://www.w3.org/1999/xlink" content-type="institution" xlink:title="Insect Collection of Yunnan Agricultural University, Kunming, P. R. China" xlink:type="simple">YNAU</abbrev>); <bold>China</bold> • 2♀♀; Yunnan, Jinghong City, Menghai County, Guanggang Village, Farmland 2; <named-content xmlns:xlink="http://www.w3.org/1999/xlink" content-type="dwc:verbatimCoordinates" xlink:type="simple">21°49'N, 100°29'E</named-content>; 15.VIII–15.IX.2019; 1580 m elev.; coll. Ling Zhao; Malaise trap (<abbrev xmlns:xlink="http://www.w3.org/1999/xlink" content-type="institution" xlink:title="Insect Collection of Yunnan Agricultural University, Kunming, P. R. China" xlink:type="simple">YNAU</abbrev>); <bold>China</bold> • ♀; Yunnan, Xishuangbanna Tropical Botanical Garden, Rainforest 2; <named-content xmlns:xlink="http://www.w3.org/1999/xlink" content-type="dwc:verbatimCoordinates" xlink:type="simple">21°53'N, 101°12'E</named-content>; 14.VII–14.VIII.2020; 794 m elev.; coll. Ling Zhao; Malaise trap (<abbrev xmlns:xlink="http://www.w3.org/1999/xlink" content-type="institution" xlink:title="Insect Collection of Yunnan Agricultural University, Kunming, P. R. China" xlink:type="simple">YNAU</abbrev>).</p><fig id="F1" position="float" orientation="portrait"><object-id xmlns:xlink="http://www.w3.org/1999/xlink" content-type="doi" xlink:type="simple">10.3897/zookeys.1279.187068.figure1</object-id><object-id xmlns:xlink="http://www.w3.org/1999/xlink" content-type="zenodo_dep_id" xlink:type="simple">20252995</object-id><object-id xmlns:xlink="http://www.w3.org/1999/xlink" content-type="arpha" xlink:type="simple">7A4F96C1-B57C-5987-96A2-A83CE2CA1D0D</object-id><label>Figure 1.</label><caption><p><italic><tp:taxon-name><tp:taxon-name-part taxon-name-part-type="genus" reg="Lyroda">Lyroda</tp:taxon-name-part> <tp:taxon-name-part taxon-name-part-type="species" reg="multidentis">multidentis</tp:taxon-name-part></tp:taxon-name></italic> Li &amp; Li, sp. nov. Female. Holotype. <bold>A</bold>. Habitus, dorsal view; <bold>B</bold>. Clypeus and mandible; <bold>C</bold>. Head, frontal view; <bold>D</bold>. Head, dorsal view; <bold>E</bold>. Pronotum, scutum and scutellum, dorsal view; <bold>F</bold>. Propodeum, posterodorsal view; <bold>G</bold>. Pygidial plate, dorsal view; <bold>H</bold>. Thorax, lateral view; <bold>I</bold>. Forewing; <bold>J</bold>. Hind leg. Scale bars: 1.0 mm.</p></caption><graphic xmlns:xlink="http://www.w3.org/1999/xlink" xlink:href="zookeys-1279-311_article-187068__-g001.jpg" id="oo_1646291.jpg" position="float" orientation="portrait" xlink:type="simple"><uri content-type="original_file" xlink:type="simple">https://binary.pensoft.net/fig/1646291</uri></graphic></fig></tp:treatment-sec><tp:treatment-sec sec-type="Diagnosis"><title>Diagnosis.</title><p>This new species is similar to <italic><tp:taxon-name><tp:taxon-name-part taxon-name-part-type="genus" reg="Lyroda">Lyroda</tp:taxon-name-part> <tp:taxon-name-part taxon-name-part-type="species" reg="nuda">nuda</tp:taxon-name-part></tp:taxon-name></italic> Mawadda &amp; Girish Kumar, 2021, but can be distinguished by the following characteristics: in the new species, anterior margin of the clypeus with two blunt teeth and two groups of two median teeth each; the second flagellomere longer than the scape; gastral terga 1–3 with bands of golden setae; and the lateral areas of the propodeum with coarse and discontinuous oblique rugae. To the contrary, in <italic><tp:taxon-name><tp:taxon-name-part taxon-name-part-type="genus" reg="Lyroda">L.</tp:taxon-name-part> <tp:taxon-name-part taxon-name-part-type="species" reg="nuda">nuda</tp:taxon-name-part></tp:taxon-name></italic> anterior margin of clypeus with two sharp teeth and two groups of three median teeth each; the second flagellomere equal in length to the scape; gastral terga 1–3 with bands of silvery-white setae; and the lateral areas of propodeum shagreened and punctate.</p></tp:treatment-sec><tp:treatment-sec sec-type="Description"><title>Description.</title><p><bold>Female. <italic>Measurements</italic></bold>. ♀, <abbrev xmlns:xlink="http://www.w3.org/1999/xlink" xlink:title="Body length as measured from anterior margin of head to posterior margin of second tergum" xlink:type="simple">BL</abbrev> 10.2–12.0 mm. <abbrev xmlns:xlink="http://www.w3.org/1999/xlink" xlink:title="Head width" xlink:type="simple">HW</abbrev>: <abbrev xmlns:xlink="http://www.w3.org/1999/xlink" xlink:title="Head length" xlink:type="simple">HL</abbrev>: <abbrev xmlns:xlink="http://www.w3.org/1999/xlink" xlink:title="Interocular distance at base of vertex" xlink:type="simple">IODv</abbrev>: <abbrev xmlns:xlink="http://www.w3.org/1999/xlink" xlink:title="Length of antennal segment 3" xlink:type="simple">A3</abbrev> = 21: 16: 11: 6; <abbrev xmlns:xlink="http://www.w3.org/1999/xlink" xlink:title="Posteriorocellus distance" xlink:type="simple">ODD</abbrev>: <abbrev xmlns:xlink="http://www.w3.org/1999/xlink" xlink:title="Postocellar distance, minimum distance between the posterior ocelli" xlink:type="simple">POD</abbrev>: <abbrev xmlns:xlink="http://www.w3.org/1999/xlink" xlink:title="Anteriorocellus distance" xlink:type="simple">Od</abbrev>: <abbrev xmlns:xlink="http://www.w3.org/1999/xlink" xlink:title="Ocellocular distance" xlink:type="simple">OOD</abbrev> = 10: 26: 12: 27.</p><p><bold><italic>Color pattern</italic></bold>. Black; base of mandible, tibial spurs and tarsal claws more or less ferruginous; wings hyaline, slightly infumated at two external submarginal cells and at apex of second discoidal cell, veins testaceous, stigma blackish brown. Setae golden; dense on clypeus margin, gena, frons, vertex behind eye, tibiae, femora, posterior and posterolateral area of scutum, lateral margins of scutellum and metanotum, all sides of propodeum, and sternal areas of thorax; discontinuous golden band of pile on Gt2–Gt3, setae extensively distributed on Gt1, more densely distributed at apex, forming band of pile; pygidium with dense, stiff brown setae mixed with longer erect brown bristles.</p><p><bold><italic>Head</italic></bold>. Base of mandible deeply cut near base to give rise to two teeth-like prominences, distinctly incised at base on outer margin. Clypeus sparsely punctate (<abbrev xmlns:xlink="http://www.w3.org/1999/xlink" xlink:title="Puncture interspaces" xlink:type="simple">PIS</abbrev> &gt; <abbrev xmlns:xlink="http://www.w3.org/1999/xlink" xlink:title="Puncture diameter" xlink:type="simple">PD</abbrev>), coriaceous; anterior margin of clypeus with two subobtuse teeth medially and two sets of three prominent teeth at lateral margins, with two sets of three intermediate teeth (Fig. <xref ref-type="fig" rid="F1">1B</xref>). Frons densely, finely punctate (<abbrev xmlns:xlink="http://www.w3.org/1999/xlink" xlink:title="Puncture interspaces" xlink:type="simple">PIS</abbrev> &lt; <abbrev xmlns:xlink="http://www.w3.org/1999/xlink" xlink:title="Puncture diameter" xlink:type="simple">PD</abbrev>), clearly divided into two parts by median frontal sulcus. Vertex densely covered with small punctures (<abbrev xmlns:xlink="http://www.w3.org/1999/xlink" xlink:title="Puncture interspaces" xlink:type="simple">PIS</abbrev> &gt; <abbrev xmlns:xlink="http://www.w3.org/1999/xlink" xlink:title="Puncture diameter" xlink:type="simple">PD</abbrev>) (Fig. <xref ref-type="fig" rid="F1">1D</xref>). Inner orbits of eyes parallel at vertex. Antenna thin, F2 longer than scape.</p><p><bold><italic>Mesosoma</italic></bold>. Pronotal collar lower than scutum, with three prominent tubercles (Fig. <xref ref-type="fig" rid="F1">1E</xref>), propleuron with oblique furrow containing conspicuous carinae (Fig. <xref ref-type="fig" rid="F1">1H</xref>); scutum with fine, dense punctures, <abbrev xmlns:xlink="http://www.w3.org/1999/xlink" xlink:title="Puncture interspaces" xlink:type="simple">PIS</abbrev> on average less than <abbrev xmlns:xlink="http://www.w3.org/1999/xlink" xlink:title="Puncture diameter" xlink:type="simple">PD</abbrev>, anterior third of scutum with two medial parallel carinae diverging posteriorly; scutum with medial longitudinal depression; scutellum and metanotum with fine, dense punctures, <abbrev xmlns:xlink="http://www.w3.org/1999/xlink" xlink:title="Puncture interspaces" xlink:type="simple">PIS</abbrev> on average more than <abbrev xmlns:xlink="http://www.w3.org/1999/xlink" xlink:title="Puncture diameter" xlink:type="simple">PD</abbrev> (Fig. <xref ref-type="fig" rid="F1">1E</xref>). Mesopleuron convex, sparsely covered with shallow punctures (<abbrev xmlns:xlink="http://www.w3.org/1999/xlink" xlink:title="Puncture interspaces" xlink:type="simple">PIS</abbrev> &gt; <abbrev xmlns:xlink="http://www.w3.org/1999/xlink" xlink:title="Puncture diameter" xlink:type="simple">PD</abbrev>) (Fig. <xref ref-type="fig" rid="F1">1H</xref>). Propodeal dorsum with median carina extending close to posterior margin without short transverse carina, lateral to median carina with reticulate carinae (Fig. <xref ref-type="fig" rid="F1">1E</xref>), posterior surface with narrow wedge-shaped deep median furrow, sides of furrow with somewhat sinuate rugae (Fig. <xref ref-type="fig" rid="F1">1F</xref>); lateral surface of propodeum with rough and discontinuous oblique rugae (Fig. <xref ref-type="fig" rid="F1">1H</xref>).</p><p><bold><italic>Legs</italic></bold>. Hind tibia with 7–9 spines on posterior external margin (Fig. <xref ref-type="fig" rid="F1">1J</xref>).</p><p><bold><italic>Wings</italic></bold>. Forewing with infumation crossing two submarginal cells and apex of the second discoidal cell; length relation between abscissae of radial vein of forewing: 2 ≤ 5 &lt; 3 &lt; 1 &lt; 4 (Fig. <xref ref-type="fig" rid="F1">1I</xref>).</p><p><bold><italic>Metasoma</italic></bold>. Basal platform of first segment approximately obconical with constriction, having conspicuous edges; gaster micropunctate with microscopic setae, surface alutaceous and shiny; pygidial plate with lateral carina (Fig. <xref ref-type="fig" rid="F1">1G</xref>).</p><p><bold>Male</bold>. Unknown.</p></tp:treatment-sec><tp:treatment-sec sec-type="Distribution"><title>Distribution.</title><p>China (Yunnan).</p></tp:treatment-sec><tp:treatment-sec sec-type="Etymology"><title>Etymology.</title><p>The specific epithet <italic>multidentis</italic> is derived from the Latin “<italic>multi</italic>-” (many) and “<italic>dentis</italic>” (tooth), meaning “many-toothed” and referring to the multi-toothed on the anterior margin of clypeus of this species.</p></tp:treatment-sec></tp:taxon-treatment>
