# Supplementary material for: Four new species of the genus Lyroda Say (Hymenoptera, Crabronidae) from China, with a key to Chinese species
Source: Zookeys. 2026 May 15;1279:311–26. doi: 10.3897/zookeys.1279.187068 (PMC13197813; doi:10.3897/zookeys.1279.187068)
Supplement: XML Treatment for Lyroda retirugosa [file zookeys.1279.187068-treatment3.xml]

<!DOCTYPE tp:taxon-treatment
  PUBLIC "-//TaxonX//DTD Taxonomic Treatment Publishing DTD v0 20100105//EN" "tax-treatment-NSO.dtd">
<tp:taxon-treatment xmlns:tp="http://www.plazi.org/taxpub"><tp:treatment-meta><kwd-group><label>Taxon classification</label><kwd>
                <named-content content-type="kingdom">Animalia</named-content>
              </kwd><kwd>
                <named-content content-type="order">Hymenoptera</named-content>
              </kwd><kwd>
                <named-content content-type="family">Crabronidae</named-content>
              </kwd></kwd-group><mixed-citation publication-type="journal"><person-group><name><surname>Li</surname><given-names>Chengfang</given-names></name><name><surname>Li</surname><given-names>Qiang</given-names></name><name><surname>Ma</surname><given-names>Li</given-names></name></person-group><article-title>Four new species of the genus <italic><tp:taxon-name><tp:taxon-name-part taxon-name-part-type="genus" reg="Lyroda">Lyroda</tp:taxon-name-part></tp:taxon-name> Say</italic> (<tp:taxon-name><tp:taxon-name-part taxon-name-part-type="order" reg="Hymenoptera">Hymenoptera</tp:taxon-name-part></tp:taxon-name>, <tp:taxon-name><tp:taxon-name-part taxon-name-part-type="family" reg="Crabronidae">Crabronidae</tp:taxon-name-part></tp:taxon-name>) from China, with a key to Chinese species</article-title><source>Zookeys</source><day>15</day><month>05</month><year>2026</year><volume>1279</volume><fpage>311</fpage><lpage>326</lpage><pub-id pub-id-type="doi">10.3897/zookeys.1279.187068</pub-id></mixed-citation></tp:treatment-meta><tp:nomenclature><tp:taxon-name><object-id xmlns:xlink="http://www.w3.org/1999/xlink" content-type="arpha" xlink:type="simple">608F6A0A-B834-588F-B767-543F29707962</object-id>
                    		<tp:taxon-name-part taxon-name-part-type="genus" reg="Lyroda">Lyroda</tp:taxon-name-part> <tp:taxon-name-part taxon-name-part-type="species" reg="retirugosa">retirugosa</tp:taxon-name-part>
                    	
                    		<object-id xmlns:xlink="http://www.w3.org/1999/xlink" content-type="zoobank" xlink:type="simple">https://zoobank.org/DE222802-51D7-4DDA-9584-7C4916F1634C</object-id>
                    	</tp:taxon-name><tp:taxon-authority>Li &amp; Li</tp:taxon-authority><tp:taxon-status xmlns:xlink="http://www.w3.org/1999/xlink" xlink:type="simple">sp. nov.</tp:taxon-status><xref ref-type="fig" rid="F2">Fig. 2</xref></tp:nomenclature><tp:treatment-sec sec-type="Type material"><title>Type material.</title><p><bold><italic>Holotype</italic>. China</bold> • ♀; Yunnan, Jinghong City, Menghai County, Guanggang Village, Farmland 1; <named-content xmlns:xlink="http://www.w3.org/1999/xlink" content-type="dwc:verbatimCoordinates" xlink:type="simple">21°49'N, 100°29'E</named-content>; 24.VIII–23.IX.2019; 1580 m elev.; coll. Ling Zhao; Malaise trap (<abbrev xmlns:xlink="http://www.w3.org/1999/xlink" content-type="institution" xlink:title="Insect Collection of Yunnan Agricultural University, Kunming, P. R. China" xlink:type="simple">YNAU</abbrev>). <bold><italic>Paratypes</italic>. China</bold> • ♀; Yunnan, Xishuangbanna Tropical Botanical Garden, Orchard; <named-content xmlns:xlink="http://www.w3.org/1999/xlink" content-type="dwc:verbatimCoordinates" xlink:type="simple">21°53'N, 101°12'E</named-content>; 24.VII.2016; 794 m elev.; coll. Ling Zhao; Yellow Pan Trap (<abbrev xmlns:xlink="http://www.w3.org/1999/xlink" content-type="institution" xlink:title="Insect Collection of Yunnan Agricultural University, Kunming, P. R. China" xlink:type="simple">YNAU</abbrev>).</p></tp:treatment-sec><tp:treatment-sec sec-type="Diagnosis"><title>Diagnosis.</title><p>This new species is similar to <italic><tp:taxon-name><tp:taxon-name-part taxon-name-part-type="genus" reg="Lyroda">Lyroda</tp:taxon-name-part> <tp:taxon-name-part taxon-name-part-type="species" reg="binghami">binghami</tp:taxon-name-part></tp:taxon-name></italic> Tsuneki, 1983 but can be distinguished by the following characteristics: in the new species, anterior clypeal margin with a single small tooth on each side between the lateral and median tooth groups; frons glabrous; lateral area of propodeum shagreened and shiny, spiracular groove conspicuous with a coarse carina above it. To the contrary, in <italic><tp:taxon-name><tp:taxon-name-part taxon-name-part-type="genus" reg="Lyroda">L.</tp:taxon-name-part> <tp:taxon-name-part taxon-name-part-type="species" reg="binghami">binghami</tp:taxon-name-part></tp:taxon-name></italic>, anterior margin with 2–3 small teeth on each side between the lateral and median tooth groups; frons densely pubescent, lateral area of propodeum densely punctate with dull interstices (though overall surface shiny), spiracular groove inconspicuous and without carina above it.</p></tp:treatment-sec><tp:treatment-sec sec-type="Description"><title>Description.</title><p><bold>Female. <italic>Measurements</italic></bold>. ♀, <abbrev xmlns:xlink="http://www.w3.org/1999/xlink" xlink:title="Body length as measured from anterior margin of head to posterior margin of second tergum" xlink:type="simple">BL</abbrev> 11.0–12.1 mm. <abbrev xmlns:xlink="http://www.w3.org/1999/xlink" xlink:title="Head width" xlink:type="simple">HW</abbrev>: <abbrev xmlns:xlink="http://www.w3.org/1999/xlink" xlink:title="Head length" xlink:type="simple">HL</abbrev>: <abbrev xmlns:xlink="http://www.w3.org/1999/xlink" xlink:title="Interocular distance at base of vertex" xlink:type="simple">IODv</abbrev>: <abbrev xmlns:xlink="http://www.w3.org/1999/xlink" xlink:title="Length of antennal segment 3" xlink:type="simple">A3</abbrev> = 26: 19: 14: 6; <abbrev xmlns:xlink="http://www.w3.org/1999/xlink" xlink:title="Posteriorocellus distance" xlink:type="simple">ODD</abbrev>: <abbrev xmlns:xlink="http://www.w3.org/1999/xlink" xlink:title="Postocellar distance, minimum distance between the posterior ocelli" xlink:type="simple">POD</abbrev>: <abbrev xmlns:xlink="http://www.w3.org/1999/xlink" xlink:title="Anteriorocellus distance" xlink:type="simple">Od</abbrev>: <abbrev xmlns:xlink="http://www.w3.org/1999/xlink" xlink:title="Ocellocular distance" xlink:type="simple">OOD</abbrev> = 5: 18: 7: 9.</p><p><bold><italic>Color pattern</italic></bold>. Black; mandible, tibial spurs and tarsal claws more or less ferruginous; wings hyaline, veins testaceous, stigma, blackish brown. Setae silvery; dense on anterior margin of clypeus, gena, tibiae, femora, posterior and posterolateral area of scutum, lateral margins of scutellum and metanotum, all sides of propodeum, and sternal areas of thorax; discontinuous silvery band of pile on Gt2–Gt3, setae extensively distributed on Gt1, more densely distributed at apex, forming band of pile; pygidium with dense, stiff brown setae mixed with longer erect brown bristles.</p><p><bold><italic>Head</italic></bold>. Base of mandible deeply cut near base to give rise to two teeth-like prominences, distinctly incised at base on outer margin (Fig. <xref ref-type="fig" rid="F2">2B</xref>). Clypeus densely, finely punctate (<abbrev xmlns:xlink="http://www.w3.org/1999/xlink" xlink:title="Puncture interspaces" xlink:type="simple">PIS</abbrev> &gt; <abbrev xmlns:xlink="http://www.w3.org/1999/xlink" xlink:title="Puncture diameter" xlink:type="simple">PD</abbrev>); anterior margin of clypeus with three cuspidate teeth medially and two sets of three prominent teeth at lateral margins, with two sets of one intermediate teeth (Fig. <xref ref-type="fig" rid="F2">2B</xref>). Frons densely, finely punctate (<abbrev xmlns:xlink="http://www.w3.org/1999/xlink" xlink:title="Puncture interspaces" xlink:type="simple">PIS</abbrev> &lt; <abbrev xmlns:xlink="http://www.w3.org/1999/xlink" xlink:title="Puncture diameter" xlink:type="simple">PD</abbrev>), clearly divided into two parts by median frontal sulcus. Vertex densely covered with small punctures (<abbrev xmlns:xlink="http://www.w3.org/1999/xlink" xlink:title="Puncture interspaces" xlink:type="simple">PIS</abbrev> &gt; <abbrev xmlns:xlink="http://www.w3.org/1999/xlink" xlink:title="Puncture diameter" xlink:type="simple">PD</abbrev>), coriaceous (Fig. <xref ref-type="fig" rid="F2">2D</xref>). Inner orbits of eyes parallel at vertex. Antenna thin, F2 longer than scape.</p><fig id="F2" position="float" orientation="portrait"><object-id xmlns:xlink="http://www.w3.org/1999/xlink" content-type="doi" xlink:type="simple">10.3897/zookeys.1279.187068.figure2</object-id><object-id xmlns:xlink="http://www.w3.org/1999/xlink" content-type="zenodo_dep_id" xlink:type="simple">20253000</object-id><object-id xmlns:xlink="http://www.w3.org/1999/xlink" content-type="arpha" xlink:type="simple">E6ADC0EE-7287-5317-AB6C-C68172952F7A</object-id><label>Figure 2.</label><caption><p><italic><tp:taxon-name><tp:taxon-name-part taxon-name-part-type="genus" reg="Lyroda">Lyroda</tp:taxon-name-part> <tp:taxon-name-part taxon-name-part-type="species" reg="retirugosa">retirugosa</tp:taxon-name-part></tp:taxon-name></italic> Li &amp; Li, sp. nov. Female. Holotype. <bold>A</bold>. Habitus, dorsal view; <bold>B</bold>. Clypeus and mandible. <bold>C</bold>. Head, frontal view; <bold>D</bold>. Head, dorsal view; <bold>E</bold>. Pronotum, scutum and scutellum, dorsal view; <bold>F</bold>. Propodeum, posterodorsal view; <bold>G</bold>. Pygidial plate, dorsal view; <bold>H</bold>. Thorax, lateral view; <bold>I</bold>. Forewing; <bold>J</bold>. Hind leg. Scale bars: 1.0 mm.</p></caption><graphic xmlns:xlink="http://www.w3.org/1999/xlink" xlink:href="zookeys-1279-311_article-187068__-g002.jpg" id="oo_1646292.jpg" position="float" orientation="portrait" xlink:type="simple"><uri content-type="original_file" xlink:type="simple">https://binary.pensoft.net/fig/1646292</uri></graphic></fig><p><bold><italic>Mesosoma</italic></bold>. Pronotal collar lower than scutum, with three prominent tubercles (Fig. <xref ref-type="fig" rid="F2">2E</xref>), propleuron with oblique furrow containing conspicuous carinae (Fig. <xref ref-type="fig" rid="F2">2H</xref>); scutum with fine dense punctures, <abbrev xmlns:xlink="http://www.w3.org/1999/xlink" xlink:title="Puncture interspaces" xlink:type="simple">PIS</abbrev> on average less than <abbrev xmlns:xlink="http://www.w3.org/1999/xlink" xlink:title="Puncture diameter" xlink:type="simple">PD</abbrev>, anterior one third of scutum with two medial parallel carinae diverging posteriorly; scutum with medial longitudinal depression; scutellum and metanotum densely, finely punctures, <abbrev xmlns:xlink="http://www.w3.org/1999/xlink" xlink:title="Puncture interspaces" xlink:type="simple">PIS</abbrev> on average more than <abbrev xmlns:xlink="http://www.w3.org/1999/xlink" xlink:title="Puncture diameter" xlink:type="simple">PD</abbrev> (Fig. <xref ref-type="fig" rid="F2">2E</xref>). Mesopleuron convex, with sparse, shallow punctures (<abbrev xmlns:xlink="http://www.w3.org/1999/xlink" xlink:title="Puncture interspaces" xlink:type="simple">PIS</abbrev> &gt; <abbrev xmlns:xlink="http://www.w3.org/1999/xlink" xlink:title="Puncture diameter" xlink:type="simple">PD</abbrev>) (Fig. <xref ref-type="fig" rid="F2">2E</xref>). Propodeal dorsum with median carina extending close to posterior margin, posterior margin without conspicuous short transverse carina; lateral to median carina with reticulate carinae (Fig. <xref ref-type="fig" rid="F2">2E</xref>), posterior surface with narrow wedge-shaped deep median furrow, sides of furrow with somewhat sinuate rugae (Fig. <xref ref-type="fig" rid="F2">2F</xref>). Upper part of the lateral area of the propodeum with irregular rugae, and the remainder finely punctate and the interspaces shiny (Fig. <xref ref-type="fig" rid="F2">2H</xref>).</p><p><bold><italic>Legs</italic></bold>. Hind tibia with 7–9 spines on posterior external margin (Fig. <xref ref-type="fig" rid="F2">2J</xref>).</p><p><bold><italic>Wings</italic></bold>. Forewing without infumation crossing two submarginal cells and apex of the second discoidal cell; length relation between abscissae of radial vein of forewing: 2 ≤ 5 &lt; 3 &lt; 1 &lt; 4 (Fig. <xref ref-type="fig" rid="F2">2I</xref>).</p><p><bold><italic>Metasoma</italic></bold>. Basal platform of first segment approximately obconical with constriction, having conspicuous edges; gaster micropunctate with microscopic setae, surface alutaceous and shiny; pygidial plate with lateral carina (Fig. <xref ref-type="fig" rid="F2">2G</xref>).</p><p><bold>Male</bold>. Unknown.</p></tp:treatment-sec><tp:treatment-sec sec-type="Distribution"><title>Distribution.</title><p>China (Yunnan).</p></tp:treatment-sec><tp:treatment-sec sec-type="Etymology"><title>Etymology.</title><p>The specific epithet <italic>retirugosa</italic> is derived from the Latin “<italic>reti</italic>-” (net) and “<italic>rugosa</italic>” (wrinkled), meaning “net-wrinkled” and referring to the propodeum of this species, which has a reticulate rugosity.</p></tp:treatment-sec></tp:taxon-treatment>
