# Supplementary material for: Four new species of the genus Lyroda Say (Hymenoptera, Crabronidae) from China, with a key to Chinese species
Source: Zookeys. 2026 May 15;1279:311–26. doi: 10.3897/zookeys.1279.187068 (PMC13197813; doi:10.3897/zookeys.1279.187068)
Supplement: XML Treatment for Lyroda curvicarina [file zookeys.1279.187068-treatment4.xml]

<!DOCTYPE tp:taxon-treatment
  PUBLIC "-//TaxonX//DTD Taxonomic Treatment Publishing DTD v0 20100105//EN" "tax-treatment-NSO.dtd">
<tp:taxon-treatment xmlns:tp="http://www.plazi.org/taxpub"><tp:treatment-meta><kwd-group><label>Taxon classification</label><kwd>
                <named-content content-type="kingdom">Animalia</named-content>
              </kwd><kwd>
                <named-content content-type="order">Hymenoptera</named-content>
              </kwd><kwd>
                <named-content content-type="family">Crabronidae</named-content>
              </kwd></kwd-group><mixed-citation publication-type="journal"><person-group><name><surname>Li</surname><given-names>Chengfang</given-names></name><name><surname>Li</surname><given-names>Qiang</given-names></name><name><surname>Ma</surname><given-names>Li</given-names></name></person-group><article-title>Four new species of the genus <italic><tp:taxon-name><tp:taxon-name-part taxon-name-part-type="genus" reg="Lyroda">Lyroda</tp:taxon-name-part></tp:taxon-name> Say</italic> (<tp:taxon-name><tp:taxon-name-part taxon-name-part-type="order" reg="Hymenoptera">Hymenoptera</tp:taxon-name-part></tp:taxon-name>, <tp:taxon-name><tp:taxon-name-part taxon-name-part-type="family" reg="Crabronidae">Crabronidae</tp:taxon-name-part></tp:taxon-name>) from China, with a key to Chinese species</article-title><source>Zookeys</source><day>15</day><month>05</month><year>2026</year><volume>1279</volume><fpage>311</fpage><lpage>326</lpage><pub-id pub-id-type="doi">10.3897/zookeys.1279.187068</pub-id></mixed-citation></tp:treatment-meta><tp:nomenclature><tp:taxon-name><object-id xmlns:xlink="http://www.w3.org/1999/xlink" content-type="arpha" xlink:type="simple">C03677BB-E128-5E8F-8607-EC4840A8AB79</object-id>
                    		<tp:taxon-name-part taxon-name-part-type="genus" reg="Lyroda">Lyroda</tp:taxon-name-part> <tp:taxon-name-part taxon-name-part-type="species" reg="curvicarina">curvicarina</tp:taxon-name-part>
                    	
                    		<object-id xmlns:xlink="http://www.w3.org/1999/xlink" content-type="zoobank" xlink:type="simple">https://zoobank.org/C72970A9-5F17-4E80-89CD-06F69B42334F</object-id>
                    	</tp:taxon-name><tp:taxon-authority>Li &amp; Li</tp:taxon-authority><tp:taxon-status xmlns:xlink="http://www.w3.org/1999/xlink" xlink:type="simple">sp. nov.</tp:taxon-status><xref ref-type="fig" rid="F3">Fig. 3</xref></tp:nomenclature><tp:treatment-sec sec-type="Type material"><title>Type material.</title><p><bold><italic>Holotype</italic>. China</bold> • ♂; Yunnan, Jinghong, Nabang River Basin National Nature Reserve; <named-content xmlns:xlink="http://www.w3.org/1999/xlink" content-type="dwc:verbatimCoordinates" xlink:type="simple">22°09'N, 100°39'E</named-content>; 19–23.VI.2011; 720 m elev.; coll. NaSen Wei; Yellow Pan Trap (<abbrev xmlns:xlink="http://www.w3.org/1999/xlink" content-type="institution" xlink:title="Insect Collection of Yunnan Agricultural University, Kunming, P. R. China" xlink:type="simple">YNAU</abbrev>). <bold><italic>Paratypes</italic></bold>. • 6♂♂; same data as for holotype.</p><p><bold>Diagnosis</bold>. This new species is similar to <italic><tp:taxon-name><tp:taxon-name-part taxon-name-part-type="genus" reg="Lyroda">L.</tp:taxon-name-part> <tp:taxon-name-part taxon-name-part-type="species" reg="tridentata">tridentata</tp:taxon-name-part></tp:taxon-name></italic> Li, Cai &amp; Li, 2009 can be distinguished by the following characteristics: in the new species, median tooth of the clypeal anterior margin without a notch and the lateral margin of clypeus forming an obtuse angle, both Gt2 and Gs2 without circular ferruginous spots; Gt13 with bands of golden setae, and the fourth abscissa of radial vein equal to or longer than the first. To the contrary, in <italic><tp:taxon-name><tp:taxon-name-part taxon-name-part-type="genus" reg="Lyroda">L.</tp:taxon-name-part> <tp:taxon-name-part taxon-name-part-type="species" reg="tridentata">tridentata</tp:taxon-name-part></tp:taxon-name></italic> median tooth of the clypeal anterior margin with a small notch and lateral margin forming an acute angle, Gt2 and Gs2 with a pair of ferruginous spots, gastral tergites 1–3 with bands of silvery-white setae, and the fourth abscissa of radial vein shorter than the first.</p></tp:treatment-sec><tp:treatment-sec sec-type="Description"><title>Description.</title><p><bold>Male. <italic>Measurements</italic></bold>. ♂, <abbrev xmlns:xlink="http://www.w3.org/1999/xlink" xlink:title="Body length as measured from anterior margin of head to posterior margin of second tergum" xlink:type="simple">BL</abbrev> 9.1–10.0 mm. <abbrev xmlns:xlink="http://www.w3.org/1999/xlink" xlink:title="Head width" xlink:type="simple">HW</abbrev>: <abbrev xmlns:xlink="http://www.w3.org/1999/xlink" xlink:title="Head length" xlink:type="simple">HL</abbrev>: <abbrev xmlns:xlink="http://www.w3.org/1999/xlink" xlink:title="Interocular distance at base of vertex" xlink:type="simple">IODv</abbrev>: <abbrev xmlns:xlink="http://www.w3.org/1999/xlink" xlink:title="Length of antennal segment 3" xlink:type="simple">A3</abbrev> = 20: 18: 13: 5; <abbrev xmlns:xlink="http://www.w3.org/1999/xlink" xlink:title="Posteriorocellus distance" xlink:type="simple">ODD</abbrev>: <abbrev xmlns:xlink="http://www.w3.org/1999/xlink" xlink:title="Postocellar distance, minimum distance between the posterior ocelli" xlink:type="simple">POD</abbrev>: <abbrev xmlns:xlink="http://www.w3.org/1999/xlink" xlink:title="Anteriorocellus distance" xlink:type="simple">Od</abbrev>: <abbrev xmlns:xlink="http://www.w3.org/1999/xlink" xlink:title="Ocellocular distance" xlink:type="simple">OOD</abbrev> = 3: 9: 4: 8.</p><p><bold><italic>Color pattern</italic></bold>. Black; mandible, tibial spurs and tarsal claws more or less ferruginous; wings hyaline, slightly infumated at two external submarginal cells and at apex of second discoidal cell, veins testaceous, stigma blackish brown. Setae golden; dense on clypeus, base of mandible, antenna, gena, frons, vertex behind eye, tibiae, femora, posterior and posterolateral area of scutum, lateral margins of scutellum and metanotum, all sides of propodeum, and sternal areas of thorax; discontinuous golden band of pile on Gt2–Gt3, setae extensively distributed on Gt1, more densely distributed at apex, forming band of pile; pygidium with dense, stiff brown setae mixed with longer erect brown bristles.</p><p><bold><italic>Head</italic></bold>. Base of mandible deeply cut near base to give rise to two teeth-like prominences, distinctly incised at base on outer margin (Fig. <xref ref-type="fig" rid="F3">3B</xref>). Clypeus coriaceous; anterior margin of clypeus in middle distinctly, arcuately excavated, with sides of excavation acutely produced, with a small trapezi­form prominence mesally, and with subquadrate polished area on surface (Fig. <xref ref-type="fig" rid="F3">3B</xref>). Frons densely, finely punctate (<abbrev xmlns:xlink="http://www.w3.org/1999/xlink" xlink:title="Puncture interspaces" xlink:type="simple">PIS</abbrev> &gt; <abbrev xmlns:xlink="http://www.w3.org/1999/xlink" xlink:title="Puncture diameter" xlink:type="simple">PD</abbrev>), clearly divided into two parts by median frontal sulcus. Vertex densely punctate (<abbrev xmlns:xlink="http://www.w3.org/1999/xlink" xlink:title="Puncture interspaces" xlink:type="simple">PIS</abbrev> &gt; <abbrev xmlns:xlink="http://www.w3.org/1999/xlink" xlink:title="Puncture diameter" xlink:type="simple">PD</abbrev>), coriaceous (Fig. <xref ref-type="fig" rid="F3">3D</xref>). Inner orbits of eyes parallel at vertex. Antenna thin, F2 longer than scape.</p><fig id="F3" position="float" orientation="portrait"><object-id xmlns:xlink="http://www.w3.org/1999/xlink" content-type="doi" xlink:type="simple">10.3897/zookeys.1279.187068.figure3</object-id><object-id xmlns:xlink="http://www.w3.org/1999/xlink" content-type="zenodo_dep_id" xlink:type="simple">20253002</object-id><object-id xmlns:xlink="http://www.w3.org/1999/xlink" content-type="arpha" xlink:type="simple">D070B25E-9139-52C8-BA14-CF6C88C94539</object-id><label>Figure 3.</label><caption><p><italic><tp:taxon-name><tp:taxon-name-part taxon-name-part-type="genus" reg="Lyroda">Lyroda</tp:taxon-name-part> <tp:taxon-name-part taxon-name-part-type="species" reg="curvicarina">curvicarina</tp:taxon-name-part></tp:taxon-name></italic> Li &amp; Li, sp. nov. Male. Holotype. <bold>A</bold>. Habitus, dorsal view; <bold>B</bold>. Clypeus and mandible; <bold>C</bold>. Head, frontal view; <bold>D</bold>. Head, dorsal view; <bold>E</bold>. Pronotum, scutum and scutellum, dorsal view; <bold>F</bold>. Propodeum, posterodorsal view; <bold>G</bold>. Pygidial plate, dorsal view; <bold>H</bold>. Thorax, lateral view; <bold>I</bold>. Forewing; <bold>J</bold>. Hind leg; <bold>K</bold>. Male genitalia, ventral view; <bold>L</bold>. Male genitalia, dorsal view; <bold>M</bold>. Male genitalia, lateral view. Scale bars: 1.0 mm (<bold>A–J</bold>); 0.5 mm (<bold>K–M</bold>).</p></caption><graphic xmlns:xlink="http://www.w3.org/1999/xlink" xlink:href="zookeys-1279-311_article-187068__-g003.jpg" id="oo_1646293.jpg" position="float" orientation="portrait" xlink:type="simple"><uri content-type="original_file" xlink:type="simple">https://binary.pensoft.net/fig/1646293</uri></graphic></fig><p><bold><italic>Mesosoma</italic></bold>. Pronotal collar lower than scutum, with three prominent tubercles, propleuron with oblique furrow containing conspicuous carinae. Scutum with dense punctures, <abbrev xmlns:xlink="http://www.w3.org/1999/xlink" xlink:title="Puncture interspaces" xlink:type="simple">PIS</abbrev> on average less than <abbrev xmlns:xlink="http://www.w3.org/1999/xlink" xlink:title="Puncture diameter" xlink:type="simple">PD</abbrev>, anterior third of scutum with two medial parallel carinae diverging posteriorly; scutum with medial longitudinal depression; scutellum and metanotum with fine dense punctures, <abbrev xmlns:xlink="http://www.w3.org/1999/xlink" xlink:title="Puncture interspaces" xlink:type="simple">PIS</abbrev> on average more than <abbrev xmlns:xlink="http://www.w3.org/1999/xlink" xlink:title="Puncture diameter" xlink:type="simple">PD</abbrev> (Fig. <xref ref-type="fig" rid="F3">3E</xref>). Mesopleuron convex, with dense shallow punctures (<abbrev xmlns:xlink="http://www.w3.org/1999/xlink" xlink:title="Puncture interspaces" xlink:type="simple">PIS</abbrev> &gt; <abbrev xmlns:xlink="http://www.w3.org/1999/xlink" xlink:title="Puncture diameter" xlink:type="simple">PD</abbrev>) (Fig. <xref ref-type="fig" rid="F3">3H</xref>). Propodeal dorsum with sinuate median carina not extending close to posterior margin, lateral to median carina with irregulate reticulate carinae (Fig. <xref ref-type="fig" rid="F3">3E</xref>), posterior surface with narrow wedge-shaped deep median furrow, sides of furrow with somewhat sinuate rugae (Fig. <xref ref-type="fig" rid="F3">3F</xref>); lateral surface of propodeum finely rugulose (Fig. <xref ref-type="fig" rid="F3">3H</xref>).</p><p><bold><italic>Legs</italic></bold>. Hind tibia with 7–9 spines on posterior external margin (Fig. <xref ref-type="fig" rid="F3">3J</xref>).</p><p><bold><italic>Wings</italic></bold>. Forewing with infumation crossing two submarginal cells and apex of the second discoidal cell; length relation between abscissae of radial vein of forewing: 2 &lt; 5 &lt; 3 &lt; 1 ≤ 4 (Fig. <xref ref-type="fig" rid="F3">3I</xref>).</p><p><bold><italic>Metasoma</italic></bold>. Basal platform of first segment approximately obconical with constriction, with conspicuous edges; gaster micropunctate with microscopic setae, surface alutaceous and shiny; pygidial plate short and not incised at apex, its lateral carina somewhat rounded; sternum VIII without median tooth at apex (Fig. <xref ref-type="fig" rid="F3">3G</xref>). Penis valve as in (Fig. <xref ref-type="fig" rid="F3">3K, L</xref>), and gonostyle as in (Fig. <xref ref-type="fig" rid="F3">3M</xref>).</p><p><bold>Female</bold>. Unkown.</p></tp:treatment-sec><tp:treatment-sec sec-type="Distribution"><title>Distribution.</title><p>China (Yunnan).</p></tp:treatment-sec><tp:treatment-sec sec-type="Etymology"><title>Etymology.</title><p>The specific epithet <italic>curvicarina</italic> is derived from the Latin “<italic>curv</italic>-” (curved) and “<italic>carina</italic>” (carina), referring to the curved carinae on the propodeum of this species.</p></tp:treatment-sec></tp:taxon-treatment>
